# Supplementary material for: Sequential Plasma Metabolome and Proteome Analyses to Develop a Novel Monitoring Strategy for Patients with Epithelial Ovarian Cancer: A Pilot Study
Source: Int J Mol Sci. 2025 Jun 6;26(12):5435. doi: 10.3390/ijms26125435 (PMC12192702; doi:10.3390/ijms26125435)
Supplement: Supplementary file 1 [file ijms-26-05435-s001.zip]

Archive with 1 entries (1 files):
- ijms-3594040-supplementary.pdf
